# Supplementary material for: External validation of a deep learning algorithm for automated echocardiographic strain measurements
Source: Eur Heart J Digit Health. 2023 Nov 20;5(1):60–8. doi: 10.1093/ehjdh/ztad072 (PMC10802824; doi:10.1093/ehjdh/ztad072)
Supplement: ztad072_Supplementary_Data [file ztad072_supplementary_data.zip]

Archive with 2 entries (2 files):
- AI strain Us2ai - Supplement EHJ Digital R1.docx
- Us2ai strain video demo.mp4
